# Supplementary material for: ﻿The potter wasp genus Allorhynchium from Vietnam, with descriptions of three new species and a new country record (Hymenoptera, Vespidae, Eumeninae)
Source: Zookeys. 2023 Jun 6;1166:1–32. doi: 10.3897/zookeys.1166.102674 (PMC10265496; doi:10.3897/zookeys.1166.102674)
Supplement: XML Treatment for Allorhynchium [file zookeys.1166.102674-treatment1.xml]

<!DOCTYPE tp:taxon-treatment
  PUBLIC "-//TaxonX//DTD Taxonomic Treatment Publishing DTD v0 20100105//EN" "tax-treatment-NSO.dtd">
<tp:taxon-treatment xmlns:tp="http://www.plazi.org/taxpub"><tp:treatment-meta><kwd-group><label>Taxon classification</label><kwd>
              <named-content content-type="kingdom">Animalia</named-content>
            </kwd><kwd>
              <named-content content-type="order">Hymenoptera</named-content>
            </kwd><kwd>
              <named-content content-type="family">Eumenidae</named-content>
            </kwd></kwd-group><mixed-citation publication-type="journal"><person-group><name><surname>Nguyen</surname><given-names>Lien Thi Phuong</given-names></name><name><surname>Nguyen</surname><given-names>Anh D.</given-names></name><name><surname>Tran</surname><given-names>Ngat Thi</given-names></name><name><surname>Nguyen</surname><given-names>Manh Thanh</given-names></name><name><surname>Engel</surname><given-names>Michael S.</given-names></name></person-group><article-title>﻿The potter wasp genus <italic><tp:taxon-name><tp:taxon-name-part taxon-name-part-type="genus" reg="Allorhynchium">Allorhynchium</tp:taxon-name-part></tp:taxon-name></italic> from Vietnam, with descriptions of three new species and a new country record (<tp:taxon-name><tp:taxon-name-part taxon-name-part-type="order">Hymenoptera</tp:taxon-name-part></tp:taxon-name>, <tp:taxon-name><tp:taxon-name-part taxon-name-part-type="family">Vespidae</tp:taxon-name-part></tp:taxon-name>, <tp:taxon-name><tp:taxon-name-part taxon-name-part-type="subfamily">Eumeninae</tp:taxon-name-part></tp:taxon-name>)</article-title><source>Zookeys</source><day>06</day><month>06</month><year>2023</year><volume>1166</volume><fpage>1</fpage><lpage>32</lpage><pub-id pub-id-type="doi">10.3897/zookeys.1166.102674</pub-id></mixed-citation></tp:treatment-meta><tp:nomenclature><label>﻿Genus</label><tp:taxon-name>
            <object-id xmlns:xlink="http://www.w3.org/1999/xlink" content-type="arpha" xlink:type="simple">81E534D3-F3CD-549E-9B8D-F4ED12FE7996</object-id>
            <tp:taxon-name-part taxon-name-part-type="genus" reg="Allorhynchium">Allorhynchium</tp:taxon-name-part>
          </tp:taxon-name><tp:taxon-authority>van der Vecht, 1963</tp:taxon-authority><tp:nomenclature-citation-list><tp:nomenclature-citation><tp:taxon-name>
                <tp:taxon-name-part taxon-name-part-type="genus" reg="Allorhynchium">Allorhynchium</tp:taxon-name-part>
              </tp:taxon-name><comment>van der Vecht, 1963: 57, 58. Type species: <tp:taxon-name><tp:taxon-name-part taxon-name-part-type="genus" reg="Vespa">Vespa</tp:taxon-name-part><tp:taxon-name-part taxon-name-part-type="species" reg="argentata">argentata</tp:taxon-name-part></tp:taxon-name> Fabricius, 1804, by original designation.</comment></tp:nomenclature-citation></tp:nomenclature-citation-list></tp:nomenclature><tp:treatment-sec sec-type="diagnosis" id="SECID0EWJAC"><title>Diagnosis.</title><p>Anterior surface of pronotum without pits or foveae. Tegula not evenly rounded posteriorly, emarginate adjoining parategula and often shorter than latter; axillary fossa in dorsal view much narrower than long, slit-like. Metanotum flat, without tubercles. Propodeum without deep fossae, submarginal carina and valvula not protruding; propodeal dorsum raised shelf-like to same level with metanotum (but see some of the species herein that lack this feature). Mesofemur not emarginate basally. Forewing with prestigma &gt; 1/2 length of pterostigma (as measured along posterior margin); third submarginal cell separated from apex of marginal cell by ~ 1/2 its length. Metasoma segment I sessile, ca. as wide as segment II; tergum I with tendency to form a transverse rim at junction of anterior-facing and dorsal-facing surfaces but without transverse carina.</p><p>Additionally, according to <xref ref-type="bibr" rid="B24">van der Vecht (1963)</xref>, the declivity of the propodeum has a median carina that runs upwards into a deep, oval, fovea at a short distance from the metanotum; metasomal sternum VII of the male has one or two tubercles; and in some species metasomal sternum II is excavated or armed with two teeth or with a flattened tubercle.</p></tp:treatment-sec><ref-list><ref id="B24"><mixed-citation xmlns:xlink="http://www.w3.org/1999/xlink" xlink:type="simple"><person-group><name name-style="western"><surname>van der Vecht</surname><given-names>J</given-names></name></person-group> (<year>1963</year>) <article-title>Studies on Indo-Australian and East Asiatic <tp:taxon-name><tp:taxon-name-part taxon-name-part-type="family">Eumenidae</tp:taxon-name-part></tp:taxon-name> (<tp:taxon-name><tp:taxon-name-part taxon-name-part-type="order">Hymenoptera</tp:taxon-name-part></tp:taxon-name>: <tp:taxon-name><tp:taxon-name-part taxon-name-part-type="superfamily">Vespoidea</tp:taxon-name-part></tp:taxon-name>).</article-title><source>Zoologische Verhandelingen, Leiden</source><volume>60</volume>: <fpage>1</fpage>–<lpage>116</lpage>.</mixed-citation></ref></ref-list></tp:taxon-treatment>
