# Supplementary material for: ﻿The potter wasp genus Allorhynchium from Vietnam, with descriptions of three new species and a new country record (Hymenoptera, Vespidae, Eumeninae)
Source: Zookeys. 2023 Jun 6;1166:1–32. doi: 10.3897/zookeys.1166.102674 (PMC10265496; doi:10.3897/zookeys.1166.102674)
Supplement: XML Treatment for Allorhynchium argentatum [file zookeys.1166.102674-treatment2.xml]

<!DOCTYPE tp:taxon-treatment
  PUBLIC "-//TaxonX//DTD Taxonomic Treatment Publishing DTD v0 20100105//EN" "tax-treatment-NSO.dtd">
<tp:taxon-treatment xmlns:tp="http://www.plazi.org/taxpub"><tp:treatment-meta><kwd-group><label>Taxon classification</label><kwd>
              <named-content content-type="kingdom">Animalia</named-content>
            </kwd><kwd>
              <named-content content-type="order">Hymenoptera</named-content>
            </kwd><kwd>
              <named-content content-type="family">Eumenidae</named-content>
            </kwd></kwd-group><mixed-citation publication-type="journal"><person-group><name><surname>Nguyen</surname><given-names>Lien Thi Phuong</given-names></name><name><surname>Nguyen</surname><given-names>Anh D.</given-names></name><name><surname>Tran</surname><given-names>Ngat Thi</given-names></name><name><surname>Nguyen</surname><given-names>Manh Thanh</given-names></name><name><surname>Engel</surname><given-names>Michael S.</given-names></name></person-group><article-title>﻿The potter wasp genus <italic><tp:taxon-name><tp:taxon-name-part taxon-name-part-type="genus" reg="Allorhynchium">Allorhynchium</tp:taxon-name-part></tp:taxon-name></italic> from Vietnam, with descriptions of three new species and a new country record (<tp:taxon-name><tp:taxon-name-part taxon-name-part-type="order">Hymenoptera</tp:taxon-name-part></tp:taxon-name>, <tp:taxon-name><tp:taxon-name-part taxon-name-part-type="family">Vespidae</tp:taxon-name-part></tp:taxon-name>, <tp:taxon-name><tp:taxon-name-part taxon-name-part-type="subfamily">Eumeninae</tp:taxon-name-part></tp:taxon-name>)</article-title><source>Zookeys</source><day>06</day><month>06</month><year>2023</year><volume>1166</volume><fpage>1</fpage><lpage>32</lpage><pub-id pub-id-type="doi">10.3897/zookeys.1166.102674</pub-id></mixed-citation></tp:treatment-meta><tp:nomenclature><label>﻿</label><tp:taxon-name>
            <object-id xmlns:xlink="http://www.w3.org/1999/xlink" content-type="arpha" xlink:type="simple">787AFF29-21E9-55B1-8376-007A61986D47</object-id>
            <tp:taxon-name-part taxon-name-part-type="genus" reg="Allorhynchium">Allorhynchium</tp:taxon-name-part>
            <tp:taxon-name-part taxon-name-part-type="species" reg="argentatum">argentatum</tp:taxon-name-part>
          </tp:taxon-name><tp:taxon-authority>(Fabricius, 1804)</tp:taxon-authority><xref ref-type="fig" rid="F2">Fig. 2A–I</xref><tp:nomenclature-citation-list><tp:nomenclature-citation><tp:taxon-name>
                <tp:taxon-name-part taxon-name-part-type="genus" reg="Vespa">Vespa</tp:taxon-name-part>
                <tp:taxon-name-part taxon-name-part-type="species" reg="argentata">argentata</tp:taxon-name-part>
              </tp:taxon-name><comment>Fabricius, 1804: 260.</comment></tp:nomenclature-citation><tp:nomenclature-citation><tp:taxon-name>
                <tp:taxon-name-part taxon-name-part-type="genus" reg="Allorhynchium">Allorhynchium</tp:taxon-name-part>
                <tp:taxon-name-part taxon-name-part-type="species" reg="argentatum">argentatum</tp:taxon-name-part>
              </tp:taxon-name><comment>(Fabricius); <xref ref-type="bibr" rid="B24">van der Vecht 1963</xref>: 60.</comment></tp:nomenclature-citation></tp:nomenclature-citation-list></tp:nomenclature><tp:treatment-sec sec-type="material" id="SECID0EIMAC"><title>Material examined.</title><p>Vietnam: 1♂, Son La, Muong La, Nam Pam, alt. 660 m, 25.vii.2009 [25 July 2009], Lien Thi Phuong Nguyen, Phong Huy Pham, J Kojima leg.; 1♀, Son La, Phu Yen, Quang Huy, <named-content xmlns:xlink="http://www.w3.org/1999/xlink" content-type="dwc:verbatimCoordinates" xlink:type="simple"><named-content content-type="geo-json" specific-use="{&#34;type&#34;:&#34;Point&#34;,&#34;coordinates&#34;:[104.648889,21.263889]}" id="NCID0ERMAC" xlink:type="simple">21°15'50"N, 104°38'56"E</named-content></named-content>, 18.vi.2015 [18 June 2015], Dai Dac Nguyen leg.; 1♀, Son La, Yan Chau, Muong Lum, Ban Khau Khoang, <named-content xmlns:xlink="http://www.w3.org/1999/xlink" content-type="dwc:verbatimCoordinates" xlink:type="simple"><named-content content-type="geo-json" specific-use="{&#34;type&#34;:&#34;Point&#34;,&#34;coordinates&#34;:[104.447500,21.035278]}" id="NCID0EZMAC" xlink:type="simple">21°2'7"N, 104°26'51"E</named-content></named-content>, alt. 1000 m, 20.vi.2015 [20 June 2015], Dai Dac Nguyen leg; 1♂, Son La, Moc Chau, Pha Luong, <named-content xmlns:xlink="http://www.w3.org/1999/xlink" content-type="dwc:verbatimCoordinates" xlink:type="simple"><named-content content-type="geo-json" specific-use="{&#34;type&#34;:&#34;Point&#34;,&#34;coordinates&#34;:[104.617778,20.719167]}" id="NCID0EBNAC" xlink:type="simple">20°43'09"N, 104°37'04"E</named-content></named-content>, alt. 630 m, 22.vi.2020 [22 June 2020], Lien Thi Phuong Nguyen, Cuong Quang Nguyen, Ngat Thi Tran, Thai Van Mai leg.; 1♂, Hai Phong, Cat Ba, Cat Hai, <named-content xmlns:xlink="http://www.w3.org/1999/xlink" content-type="dwc:verbatimCoordinates" xlink:type="simple"><named-content content-type="geo-json" specific-use="{&#34;type&#34;:&#34;Point&#34;,&#34;coordinates&#34;:[106.945000,20.844167]}" id="NCID0EJNAC" xlink:type="simple">20°50'39"N, 106°56'42"E</named-content></named-content>, 24.vii.2013 [24 July 2013], Lien Thi Phuong Nguyen, Dai Dac Nguyen leg.; 2♂♂, Hoa Binh, Mai Chau, Chieng Chau, Lac village, alt. 600 m, 10.vi.2008 [10 June 2008], Lien Thi Phuong Nguyen, Phong Huy Pham leg.; 1♀, Hoa Binh, Mai Chau, Pa Co, <named-content xmlns:xlink="http://www.w3.org/1999/xlink" content-type="dwc:verbatimCoordinates" xlink:type="simple"><named-content content-type="geo-json" specific-use="{&#34;type&#34;:&#34;Point&#34;,&#34;coordinates&#34;:[102.882806,21.937972]}" id="NCID0ERNAC" xlink:type="simple">21°56'16.7"N, 102°52'58.1"E</named-content></named-content> 22.vii.2009 [22 July 2009], Lien Thi Phuong Nguyen, Phong Huy Pham, J Kojima leg.; 1♀, 1♂, Thanh Hoa, Quan Hoa, Pu Hu <abbrev xmlns:xlink="http://www.w3.org/1999/xlink" xlink:title="National Reserve" id="ABBRID0EWNAC" xlink:type="simple">NR</abbrev>, <named-content xmlns:xlink="http://www.w3.org/1999/xlink" content-type="dwc:verbatimCoordinates" xlink:type="simple"><named-content content-type="geo-json" specific-use="{&#34;type&#34;:&#34;Point&#34;,&#34;coordinates&#34;:[104.960694,20.525583]}" id="NCID0E4NAC" xlink:type="simple">20°31'32.1"N, 104°57'38.5"E</named-content></named-content>, alt. 284 m, 12.vi.2016 [12 June 2016], Lam Xuan Truong, Dai Dac Nguyen, Ngat Thi Tran, Linh Ngoc Ha leg.; 1♂, Thanh Hoa, Quan Hoa, Pu Hu <abbrev xmlns:xlink="http://www.w3.org/1999/xlink" xlink:title="National Reserve" id="ABBRID0ECOAC" xlink:type="simple">NR</abbrev>, <named-content xmlns:xlink="http://www.w3.org/1999/xlink" content-type="dwc:verbatimCoordinates" xlink:type="simple"><named-content content-type="geo-json" specific-use="{&#34;type&#34;:&#34;Point&#34;,&#34;coordinates&#34;:[104.963111,20.487028]}" id="NCID0EJOAC" xlink:type="simple">20°29'13.3"N, 104°57'47.2"E</named-content></named-content>, alt. 408 m, 13.vi.2016 [13 June 2016], Lam Xuan Truong, Dai Dac Nguyen, Ngat Thi Tran, Linh Ngoc Ha leg.; 1♂, Thanh Hoa, Quan Hoa, Pu Hu <abbrev xmlns:xlink="http://www.w3.org/1999/xlink" xlink:title="National Reserve" id="ABBRID0EOOAC" xlink:type="simple">NR</abbrev>, <named-content xmlns:xlink="http://www.w3.org/1999/xlink" content-type="dwc:verbatimCoordinates" xlink:type="simple"><named-content content-type="geo-json" specific-use="{&#34;type&#34;:&#34;Point&#34;,&#34;coordinates&#34;:[104.977694,20.565556]}" id="NCID0EVOAC" xlink:type="simple">20°33'56"N, 104°58'39.7"E</named-content></named-content>, alt. 255 m, 14.vi.2016 [14 June 2016], Dai Dac Nguyen, Ngat Thi Tran, Linh Ngoc Ha leg.; 2♂♂, Thanh Hoa, Quan Hoa, Pu Hu <abbrev xmlns:xlink="http://www.w3.org/1999/xlink" xlink:title="National Reserve" id="ABBRID0E1OAC" xlink:type="simple">NR</abbrev>, <named-content xmlns:xlink="http://www.w3.org/1999/xlink" content-type="dwc:verbatimCoordinates" xlink:type="simple"><named-content content-type="geo-json" specific-use="{&#34;type&#34;:&#34;Point&#34;,&#34;coordinates&#34;:[105.010528,20.560361]}" id="NCID0EBPAC" xlink:type="simple">20°33'37.3"N, 105°00'37.9"E</named-content></named-content>, alt. 120 m, 15.vi.2016 [15 June 2016], Dai Dac Nguyen, Ngat Thi Tran, Linh Ngoc Ha leg.; 5♀♀, 6♂♂, Thanh Hoa, Trung Son, 1.x.2017 [1 October 2017], Lien Thi Phuong Nguyen leg.; 1♀, Quang Tri, Dakrong, Huc Nghi, 18.vii.2004 [18 July 2004], <abbrev xmlns:xlink="http://www.w3.org/1999/xlink" xlink:title="collectors from the Insect Systematic Department" id="ABBRID0EGPAC" xlink:type="simple">ISD-c</abbrev> leg.; 1♀, Quang Tri, Huong Hoa, Huong Linh, 5.vi.2006 [5 June 2006], <abbrev xmlns:xlink="http://www.w3.org/1999/xlink" xlink:title="collectors from the Insect Systematic Department" id="ABBRID0EKPAC" xlink:type="simple">ISD-c</abbrev> leg.; 1♀, Kon Tum, Dak Ha, Dak Mar, coffee garden, alt. 603 m, 19.vii.2012 [19 July 2012], Lien Thi Phuong Nguyen leg.; 1♂, Kon Tum, Sa Thay, Chu Mom Ray <abbrev xmlns:xlink="http://www.w3.org/1999/xlink" xlink:title="National Park" id="ABBRID0EOPAC" xlink:type="simple">NP</abbrev>, 31.iii–4.iv.2014 [31 March – 4 April 2014], Tru Vu Hoang leg.; 1♂, Kon Tum, Dak Glei, Dak Choong, Ngoc Linh <abbrev xmlns:xlink="http://www.w3.org/1999/xlink" xlink:title="National Reserve" id="ABBRID0ESPAC" xlink:type="simple">NR</abbrev>, <named-content xmlns:xlink="http://www.w3.org/1999/xlink" content-type="dwc:verbatimCoordinates" xlink:type="simple"><named-content content-type="geo-json" specific-use="{&#34;type&#34;:&#34;Point&#34;,&#34;coordinates&#34;:[107.793333,15.196667]}" id="NCID0EZPAC" xlink:type="simple">15°11.8'N, 107°47.6'E</named-content></named-content>, alt. 1064 m, 9.iv.2015 [9 April 2015], Lien Thi Phuong Nguyen, Dai Dac Nguyen, Minh Phuong Nguyen leg.; 1♀, 1♂, Kon Tum, Dak Glei, Dak Choong, Ngoc Linh <abbrev xmlns:xlink="http://www.w3.org/1999/xlink" xlink:title="National Reserve" id="ABBRID0E5PAC" xlink:type="simple">NR</abbrev>, <named-content xmlns:xlink="http://www.w3.org/1999/xlink" content-type="dwc:verbatimCoordinates" xlink:type="simple"><named-content content-type="geo-json" specific-use="{&#34;type&#34;:&#34;Point&#34;,&#34;coordinates&#34;:[107.816667,15.300000]}" id="NCID0EGAAE" xlink:type="simple">15°18'N, 107°49'E</named-content></named-content>, alt. 849 m, 10.iv.2015 [10 April 2015], Lien Thi Phuong Nguyen, Dai Dac Nguyen, Minh Phuong Nguyen leg.; 1♀, Gia Lai, KBang, Dak Roong, Kon Ka Kinh <abbrev xmlns:xlink="http://www.w3.org/1999/xlink" xlink:title="National Park" id="ABBRID0ELAAE" xlink:type="simple">NP</abbrev>, 8.vi.2011 [8 June 2011], <abbrev xmlns:xlink="http://www.w3.org/1999/xlink" xlink:title="collectors from the Insect Systematic Department" id="ABBRID0EPAAE" xlink:type="simple">ISD-c</abbrev> leg.; 1♀, 1♂, Gia Lai, Ka Bang, Konpne, Kon Ka Kinh <abbrev xmlns:xlink="http://www.w3.org/1999/xlink" xlink:title="National Park" id="ABBRID0ETAAE" xlink:type="simple">NP</abbrev>, <named-content xmlns:xlink="http://www.w3.org/1999/xlink" content-type="dwc:verbatimCoordinates" xlink:type="simple"><named-content content-type="geo-json" specific-use="{&#34;type&#34;:&#34;Point&#34;,&#34;coordinates&#34;:[108.340972,14.389694]}" id="NCID0E1AAE" xlink:type="simple">14°23'22.9"N, 108°20'27.5"E</named-content></named-content>, alt. 847 m, 16.vii.2012 [16 July 2012], Lien Thi Phuong Nguyen leg.; 2♀♀, Gia Lai, Chu Se, rubber and pepper garden, 14.iv.2013 [14 April 2013], Lien Thi Phuong Nguyen leg.; 1♀, Dak Lak, Krong Bong, Chu Yang Sin <abbrev xmlns:xlink="http://www.w3.org/1999/xlink" xlink:title="National Park" id="ABBRID0E6AAE" xlink:type="simple">NP</abbrev>, <named-content xmlns:xlink="http://www.w3.org/1999/xlink" content-type="dwc:verbatimCoordinates" xlink:type="simple"><named-content content-type="geo-json" specific-use="{&#34;type&#34;:&#34;Point&#34;,&#34;coordinates&#34;:[108.340083,12.451472]}" id="NCID0EGBAE" xlink:type="simple">12°27'05.3"N, 108°20'24.3"E</named-content></named-content>, alt. 744 m, 5.v.2016 [5 May 2016], Lien Thi Phuong Nguyen, Dai Dac Nguyen, Ngat Thi Tran leg.; 1♂, Dak Lak, Krong Bong, Chu Yang Sin <abbrev xmlns:xlink="http://www.w3.org/1999/xlink" xlink:title="National Park" id="ABBRID0ELBAE" xlink:type="simple">NP</abbrev>, <named-content xmlns:xlink="http://www.w3.org/1999/xlink" content-type="dwc:verbatimCoordinates" xlink:type="simple"><named-content content-type="geo-json" specific-use="{&#34;type&#34;:&#34;Point&#34;,&#34;coordinates&#34;:[108.350583,12.415778]}" id="NCID0ESBAE" xlink:type="simple">12°24'56.8"N, 108°21'02.1"E</named-content></named-content>, alt. 772 m, 9.v.2018 [9 May 2018], Lien Thi Phuong Nguyen, Lam Xuan Truong, Tuan Viet Luong leg.; 3♀♀, 9♂♂ Dak Nong, Dak Glong, Dak Som, Ta Dung <abbrev xmlns:xlink="http://www.w3.org/1999/xlink" xlink:title="National Reserve" id="ABBRID0EXBAE" xlink:type="simple">NR</abbrev>, <named-content xmlns:xlink="http://www.w3.org/1999/xlink" content-type="dwc:verbatimCoordinates" xlink:type="simple"><named-content content-type="geo-json" specific-use="{&#34;type&#34;:&#34;Point&#34;,&#34;coordinates&#34;:[107.987972,11.837806]}" id="NCID0E5BAE" xlink:type="simple">11°50'16.1"N, 107°59'16.7"E</named-content></named-content>, alt. 745 m, 6.v.2016 [6 May 2016], Lien Thi Phuong Nguyen, Dai Dac Nguyen, Ngat Thi Tran leg.; 1♀, Dong Nai, Tan Phu, Nam Cat Tien <abbrev xmlns:xlink="http://www.w3.org/1999/xlink" xlink:title="National Park" id="ABBRID0EDCAE" xlink:type="simple">NP</abbrev>, 9.viii.2005 [9 August 2005], Lien Thi Phuong Nguyen, J Kojima leg.; 1♀, Ba Ria – Vung Tau, Con Dao, Ben Dam, 29.x.2020 [29 October 2020], Hiep Duc Nguyen leg. [<abbrev xmlns:xlink="http://www.w3.org/1999/xlink" xlink:title="Insect Ecology Department, Institute of Ecology &amp; Biological Resources" id="ABBRID0EHCAE" xlink:type="simple">IEBR</abbrev>]. India; 1♀, Tamil Nadu, Loyola, 16–18.XII.1978 [16–18 December 1978], Madras leg. [<abbrev xmlns:xlink="http://www.w3.org/1999/xlink" xlink:title="Seiki Yamane, Japan" id="ABBRID0ELCAE" xlink:type="simple">SYC</abbrev>]. Indonesia: 1♂, Sako <abbrev xmlns:xlink="http://www.w3.org/1999/xlink" xlink:title="National Reserve" id="ABBRID0EPCAE" xlink:type="simple">NR</abbrev>, Tapan, W. Sumatra, 4–5.ix.1985 [4–5 September 1985], S. Yamane leg.; 2♂, Lubuk Gadang, W. Sumatra, 22.vii.1985 [22 July 1985], Sk &amp; S. Yamane leg. [<abbrev xmlns:xlink="http://www.w3.org/1999/xlink" xlink:title="Seiki Yamane, Japan" id="ABBRID0ETCAE" xlink:type="simple">SYC</abbrev>].</p></tp:treatment-sec><tp:treatment-sec sec-type="remarks" id="SECID0EXCAE"><title>Remarks.</title><p>This species is recorded from Vietnam for the first time, but there is a color variation in the male clypeus: entirely black (Fig. <xref ref-type="fig" rid="F2">2B</xref>), almost black with two narrow transverse yellow strips basally (Fig. <xref ref-type="fig" rid="F2">2C</xref>), black with a transverse yellow strip basally (Fig. <xref ref-type="fig" rid="F2">2D</xref>), and black with a thick transverse yellow strip basally plus a large yellow spot medi-apically (Fig. <xref ref-type="fig" rid="F2">2E</xref>). Male genitalia of the species are described here for the first time.</p><fig id="F2" position="float" orientation="portrait"><object-id xmlns:xlink="http://www.w3.org/1999/xlink" content-type="doi" xlink:type="simple">10.3897/zookeys.1166.102674.figure2</object-id><object-id xmlns:xlink="http://www.w3.org/1999/xlink" content-type="arpha" xlink:type="simple">1C74406E-C670-5E7D-916A-353907D04D24</object-id><label>Figure 2.</label><caption><p><italic><tp:taxon-name><tp:taxon-name-part taxon-name-part-type="genus" reg="Allorhynchium">Allorhynchium</tp:taxon-name-part><tp:taxon-name-part taxon-name-part-type="species" reg="argentatum">argentatum</tp:taxon-name-part></tp:taxon-name></italic> (Fabricius, 1804) Specimens from Vietnam <bold>A</bold> female, facial view <bold>B–E</bold> male, facial view <bold>F</bold> genitalia, inner aspect of paramere with volsella and digitus <bold>G</bold> genitalia, outer aspect of paramere with volsella and digitus. <bold>H</bold> aedeagus, ventral view <bold>I</bold> aedeagus, lateral view. Scale bars: 1 mm.</p></caption><graphic xmlns:xlink="http://www.w3.org/1999/xlink" xlink:href="zookeys-1166-001_article-102674__-g002.jpg" position="float" orientation="portrait" xlink:type="simple" id="oo_860206.jpg"><uri content-type="original_file" xlink:type="simple">https://binary.pensoft.net/fig/860206</uri></graphic></fig></tp:treatment-sec><tp:treatment-sec sec-type="Male genitalia" id="SECID0EREAE"><title>Male genitalia.</title><p>As in Fig. <xref ref-type="fig" rid="F2">2F–I</xref>. Parameral spine lacking setae. Volsella flattened, spatulate, wide on inner aspect, and with setae at top (Fig. <xref ref-type="fig" rid="F2">2F, G</xref>). Digitus gradually widen from base to two-thirds length, then extended to apex to form two lobes, a black short one with serrated teeth laterally and a transparent lance lobe with dense long setae (Fig. <xref ref-type="fig" rid="F2">2F, G</xref>). Penis valves long, much longer than basal apodeme (~ 1.36× as long as basal apodeme); in ventral view proximal part strongly produced laterally into oval shape (Fig. <xref ref-type="fig" rid="F2">2H</xref>); in profile apical part strongly produced into two large lobes (Fig. <xref ref-type="fig" rid="F2">2I</xref>), upper lobe larger than lower lobe; proximal margin smooth (Fig. <xref ref-type="fig" rid="F2">2I</xref>).</p></tp:treatment-sec><tp:treatment-sec sec-type="distribution" id="SECID0EPFAE"><title>Distribution.</title><p>Pakistan; India: Andaman &amp; Nicobar Islands, Arunachal Pradesh, Assam, Chhattisgarh, Goa, Himachal Pradesh, Karnataka, Kerala, Meghalaya, Mizoram, Sikkim, Tamil Nadu, Tripura, Uttarakhand, Uttar Pradesh, West Bengal; Nepal; Bhutan; Myanmar; Thailand; Laos; Malaysia; Singapore; Indonesia: Sumatra, Java, Bali, Borneo, Sulawesi; Philippines: Mindanao; Vietnam (new record).</p></tp:treatment-sec><ref-list><ref id="B24"><mixed-citation xmlns:xlink="http://www.w3.org/1999/xlink" xlink:type="simple"><person-group><name name-style="western"><surname>van der Vecht</surname><given-names>J</given-names></name></person-group> (<year>1963</year>) <article-title>Studies on Indo-Australian and East Asiatic <tp:taxon-name><tp:taxon-name-part taxon-name-part-type="family">Eumenidae</tp:taxon-name-part></tp:taxon-name> (<tp:taxon-name><tp:taxon-name-part taxon-name-part-type="order">Hymenoptera</tp:taxon-name-part></tp:taxon-name>: <tp:taxon-name><tp:taxon-name-part taxon-name-part-type="superfamily">Vespoidea</tp:taxon-name-part></tp:taxon-name>).</article-title><source>Zoologische Verhandelingen, Leiden</source><volume>60</volume>: <fpage>1</fpage>–<lpage>116</lpage>.</mixed-citation></ref></ref-list></tp:taxon-treatment>
