# Supplementary material for: ﻿The potter wasp genus Allorhynchium from Vietnam, with descriptions of three new species and a new country record (Hymenoptera, Vespidae, Eumeninae)
Source: Zookeys. 2023 Jun 6;1166:1–32. doi: 10.3897/zookeys.1166.102674 (PMC10265496; doi:10.3897/zookeys.1166.102674)
Supplement: XML Treatment for Allorhynchium chinense [file zookeys.1166.102674-treatment3.xml]

<!DOCTYPE tp:taxon-treatment
  PUBLIC "-//TaxonX//DTD Taxonomic Treatment Publishing DTD v0 20100105//EN" "tax-treatment-NSO.dtd">
<tp:taxon-treatment xmlns:tp="http://www.plazi.org/taxpub"><tp:treatment-meta><kwd-group><label>Taxon classification</label><kwd>
              <named-content content-type="kingdom">Animalia</named-content>
            </kwd><kwd>
              <named-content content-type="order">Hymenoptera</named-content>
            </kwd><kwd>
              <named-content content-type="family">Eumenidae</named-content>
            </kwd></kwd-group><mixed-citation publication-type="journal"><person-group><name><surname>Nguyen</surname><given-names>Lien Thi Phuong</given-names></name><name><surname>Nguyen</surname><given-names>Anh D.</given-names></name><name><surname>Tran</surname><given-names>Ngat Thi</given-names></name><name><surname>Nguyen</surname><given-names>Manh Thanh</given-names></name><name><surname>Engel</surname><given-names>Michael S.</given-names></name></person-group><article-title>﻿The potter wasp genus <italic><tp:taxon-name><tp:taxon-name-part taxon-name-part-type="genus" reg="Allorhynchium">Allorhynchium</tp:taxon-name-part></tp:taxon-name></italic> from Vietnam, with descriptions of three new species and a new country record (<tp:taxon-name><tp:taxon-name-part taxon-name-part-type="order">Hymenoptera</tp:taxon-name-part></tp:taxon-name>, <tp:taxon-name><tp:taxon-name-part taxon-name-part-type="family">Vespidae</tp:taxon-name-part></tp:taxon-name>, <tp:taxon-name><tp:taxon-name-part taxon-name-part-type="subfamily">Eumeninae</tp:taxon-name-part></tp:taxon-name>)</article-title><source>Zookeys</source><day>06</day><month>06</month><year>2023</year><volume>1166</volume><fpage>1</fpage><lpage>32</lpage><pub-id pub-id-type="doi">10.3897/zookeys.1166.102674</pub-id></mixed-citation></tp:treatment-meta><tp:nomenclature><label>﻿</label><tp:taxon-name>
            <object-id xmlns:xlink="http://www.w3.org/1999/xlink" content-type="arpha" xlink:type="simple">318CEAA0-39A1-5FBB-9AE3-3001CC3945F5</object-id>
            <tp:taxon-name-part taxon-name-part-type="genus" reg="Allorhynchium">Allorhynchium</tp:taxon-name-part>
            <tp:taxon-name-part taxon-name-part-type="species" reg="chinense">chinense</tp:taxon-name-part>
          </tp:taxon-name><tp:taxon-authority>(de Saussure, 1862)</tp:taxon-authority><tp:nomenclature-citation-list><tp:nomenclature-citation><tp:taxon-name>
                <tp:taxon-name-part taxon-name-part-type="genus" reg="Rhynchium">Rhynchium</tp:taxon-name-part>
                <tp:taxon-name-part taxon-name-part-type="species" reg="chinense">chinense</tp:taxon-name-part>
              </tp:taxon-name><comment>de Saussure, 1862: 186.</comment></tp:nomenclature-citation><tp:nomenclature-citation><tp:taxon-name>
                <tp:taxon-name-part taxon-name-part-type="genus" reg="Allorhynchium">Allorhynchium</tp:taxon-name-part>
                <tp:taxon-name-part taxon-name-part-type="species" reg="chinense">chinense</tp:taxon-name-part>
              </tp:taxon-name><comment>(de Saussure); <xref ref-type="bibr" rid="B24">van der Vecht 1963</xref>: 60; <xref ref-type="bibr" rid="B20">Nguyen et al. 2014</xref>: 8.</comment></tp:nomenclature-citation></tp:nomenclature-citation-list></tp:nomenclature><tp:treatment-sec sec-type="material" id="SECID0E1HAE"><title>Material examined.</title><p>Taiwan. 1♀1♂, Shihtyutou Nantou Hsien, 10.x.1996 [10 October 1996]. C.C. Luo leg.; 1♂, Shihtyutou Nantou Hsien, 8.viii.1996 [8 August 1996] [<abbrev xmlns:xlink="http://www.w3.org/1999/xlink" xlink:title="Seiki Yamane, Japan" id="ABBRID0EAIAE" xlink:type="simple">SYC</abbrev>].</p></tp:treatment-sec><tp:treatment-sec sec-type="remarks" id="SECID0EEIAE"><title>Remarks.</title><p>Although Giordani Soika (1986) recorded this species from Vietnam, we have been unable to examine any specimens from the country. Despite considerable sampling of the genus from throughout Vietnam and the large number of specimens examined, we have not identified any belonging to <italic><tp:taxon-name><tp:taxon-name-part taxon-name-part-type="genus" reg="Allorhynchium">A.</tp:taxon-name-part><tp:taxon-name-part taxon-name-part-type="species" reg="chinense">chinense</tp:taxon-name-part></tp:taxon-name></italic>. A new species described herein as <italic><tp:taxon-name><tp:taxon-name-part taxon-name-part-type="genus" reg="Allorhynchium">A.</tp:taxon-name-part><tp:taxon-name-part taxon-name-part-type="species" reg="setosus">setosus</tp:taxon-name-part></tp:taxon-name></italic> (vide infra) is quite similar to <italic><tp:taxon-name><tp:taxon-name-part taxon-name-part-type="genus" reg="Allorhynchium">A.</tp:taxon-name-part><tp:taxon-name-part taxon-name-part-type="species" reg="chinense">chinense</tp:taxon-name-part></tp:taxon-name></italic>, as discussed under that species, and it is possible that Giordani Soika’s (1986) material belongs to that species. As we have not been able to source material from which he based his determinations, we therefore continue to list <italic><tp:taxon-name><tp:taxon-name-part taxon-name-part-type="genus" reg="Allorhynchium">A.</tp:taxon-name-part><tp:taxon-name-part taxon-name-part-type="species" reg="chinense">chinense</tp:taxon-name-part></tp:taxon-name></italic> here pending future work. For the moment the status of this species in Vietnam is dubious.</p></tp:treatment-sec><tp:treatment-sec sec-type="distribution" id="SECID0EWJAE"><title>Distribution.</title><p>China: Sichuan, Yunnan, Hong Kong, Guangdong, Guangxi, Guangzhou, Macao, Jiangxi, Shanghai, Henan, Fujian; Taiwan; ? Vietnam; ? Philippines: Mindanao.</p></tp:treatment-sec><ref-list><ref id="B24"><mixed-citation xmlns:xlink="http://www.w3.org/1999/xlink" xlink:type="simple"><person-group><name name-style="western"><surname>van der Vecht</surname><given-names>J</given-names></name></person-group> (<year>1963</year>) <article-title>Studies on Indo-Australian and East Asiatic <tp:taxon-name><tp:taxon-name-part taxon-name-part-type="family">Eumenidae</tp:taxon-name-part></tp:taxon-name> (<tp:taxon-name><tp:taxon-name-part taxon-name-part-type="order">Hymenoptera</tp:taxon-name-part></tp:taxon-name>: <tp:taxon-name><tp:taxon-name-part taxon-name-part-type="superfamily">Vespoidea</tp:taxon-name-part></tp:taxon-name>).</article-title><source>Zoologische Verhandelingen, Leiden</source><volume>60</volume>: <fpage>1</fpage>–<lpage>116</lpage>.</mixed-citation></ref><ref id="B20"><mixed-citation xmlns:xlink="http://www.w3.org/1999/xlink" xlink:type="simple"><person-group><name name-style="western"><surname>Nguyen</surname><given-names>LTP</given-names></name><name name-style="western"><surname>Dang</surname><given-names>HT</given-names></name><name name-style="western"><surname>Kojima</surname><given-names>J</given-names></name><name name-style="western"><surname>Carpenter</surname><given-names>JM</given-names></name></person-group> (<year>2014</year>) <article-title>An annotated distributional checklist of solitary wasps of the subfamily <tp:taxon-name><tp:taxon-name-part taxon-name-part-type="subfamily">Eumeninae</tp:taxon-name-part></tp:taxon-name> (<tp:taxon-name><tp:taxon-name-part taxon-name-part-type="order">Hymenoptera</tp:taxon-name-part></tp:taxon-name>: <tp:taxon-name><tp:taxon-name-part taxon-name-part-type="family">Vespidae</tp:taxon-name-part></tp:taxon-name>) of Vietnam.</article-title><source>Entomologica Americana</source><volume>120</volume>(<issue>1</issue>): <fpage>7</fpage>–<lpage>17</lpage>. <ext-link xlink:href="10.1664/13-RA-010.1" ext-link-type="doi" xlink:type="simple">https://doi.org/10.1664/13-RA-010.1</ext-link></mixed-citation></ref></ref-list></tp:taxon-treatment>
