# Supplementary material for: ﻿The potter wasp genus Allorhynchium from Vietnam, with descriptions of three new species and a new country record (Hymenoptera, Vespidae, Eumeninae)
Source: Zookeys. 2023 Jun 6;1166:1–32. doi: 10.3897/zookeys.1166.102674 (PMC10265496; doi:10.3897/zookeys.1166.102674)
Supplement: XML Treatment for Allorhynchium lugubrinum [file zookeys.1166.102674-treatment4.xml]

<!DOCTYPE tp:taxon-treatment
  PUBLIC "-//TaxonX//DTD Taxonomic Treatment Publishing DTD v0 20100105//EN" "tax-treatment-NSO.dtd">
<tp:taxon-treatment xmlns:tp="http://www.plazi.org/taxpub"><tp:treatment-meta><kwd-group><label>Taxon classification</label><kwd>
              <named-content content-type="kingdom">Animalia</named-content>
            </kwd><kwd>
              <named-content content-type="order">Hymenoptera</named-content>
            </kwd><kwd>
              <named-content content-type="family">Eumenidae</named-content>
            </kwd></kwd-group><mixed-citation publication-type="journal"><person-group><name><surname>Nguyen</surname><given-names>Lien Thi Phuong</given-names></name><name><surname>Nguyen</surname><given-names>Anh D.</given-names></name><name><surname>Tran</surname><given-names>Ngat Thi</given-names></name><name><surname>Nguyen</surname><given-names>Manh Thanh</given-names></name><name><surname>Engel</surname><given-names>Michael S.</given-names></name></person-group><article-title>﻿The potter wasp genus <italic><tp:taxon-name><tp:taxon-name-part taxon-name-part-type="genus" reg="Allorhynchium">Allorhynchium</tp:taxon-name-part></tp:taxon-name></italic> from Vietnam, with descriptions of three new species and a new country record (<tp:taxon-name><tp:taxon-name-part taxon-name-part-type="order">Hymenoptera</tp:taxon-name-part></tp:taxon-name>, <tp:taxon-name><tp:taxon-name-part taxon-name-part-type="family">Vespidae</tp:taxon-name-part></tp:taxon-name>, <tp:taxon-name><tp:taxon-name-part taxon-name-part-type="subfamily">Eumeninae</tp:taxon-name-part></tp:taxon-name>)</article-title><source>Zookeys</source><day>06</day><month>06</month><year>2023</year><volume>1166</volume><fpage>1</fpage><lpage>32</lpage><pub-id pub-id-type="doi">10.3897/zookeys.1166.102674</pub-id></mixed-citation></tp:treatment-meta><tp:nomenclature><label>﻿</label><tp:taxon-name>
            <object-id xmlns:xlink="http://www.w3.org/1999/xlink" content-type="arpha" xlink:type="simple">B0CFB874-8AAE-5F29-83B3-472E77582D9D</object-id>
            <tp:taxon-name-part taxon-name-part-type="genus" reg="Allorhynchium">Allorhynchium</tp:taxon-name-part>
            <tp:taxon-name-part taxon-name-part-type="species" reg="lugubrinum">lugubrinum</tp:taxon-name-part>
          </tp:taxon-name><tp:taxon-authority>(Cameron, 1900)</tp:taxon-authority><xref ref-type="fig" rid="F3">Fig. 3A, B</xref><tp:nomenclature-citation-list><tp:nomenclature-citation><tp:taxon-name>
                <tp:taxon-name-part taxon-name-part-type="genus" reg="Rhynchium">Rhynchium</tp:taxon-name-part>
                <tp:taxon-name-part taxon-name-part-type="species" reg="lugubrinum">lugubrinum</tp:taxon-name-part>
              </tp:taxon-name><comment>Cameron, 1900: 532.</comment></tp:nomenclature-citation><tp:nomenclature-citation><tp:taxon-name>
                <tp:taxon-name-part taxon-name-part-type="genus" reg="Allorhynchium">Allorhynchium</tp:taxon-name-part>
                <tp:taxon-name-part taxon-name-part-type="species" reg="lugubrinum">lugubrinum</tp:taxon-name-part>
              </tp:taxon-name><comment>(Cameron); <xref ref-type="bibr" rid="B24">van der Vecht 1963</xref>: 60; <xref ref-type="bibr" rid="B10">Giordani Soika 1996</xref>: 37; <xref ref-type="bibr" rid="B11">Girish Kumar and Sharma 2015</xref>: 21; <xref ref-type="bibr" rid="B12">Girish Kumar et al. 2016</xref>: 30.</comment></tp:nomenclature-citation></tp:nomenclature-citation-list></tp:nomenclature><tp:treatment-sec sec-type="material" id="SECID0EOMAE"><title>Material examined.</title><p>Vietnam: 1♀, Ha Giang, Yen Minh, Yen Minh town, <named-content xmlns:xlink="http://www.w3.org/1999/xlink" content-type="dwc:verbatimCoordinates" xlink:type="simple"><named-content content-type="geo-json" specific-use="{&#34;type&#34;:&#34;Point&#34;,&#34;coordinates&#34;:[105.138889,23.118333]}" id="NCID0EXMAE" xlink:type="simple">23°07'06"N, 105°08'20"E</named-content></named-content>, 30.ix.2014 [30 September 2014], Lam Xuan Truong, Lien Thi Phuong, Minh Phuong Nguyen, Dai Dac Nguyen leg.; 1♀1♂, Tuyen Quang, Na Hang, <named-content xmlns:xlink="http://www.w3.org/1999/xlink" content-type="dwc:verbatimCoordinates" xlink:type="simple"><named-content content-type="geo-json" specific-use="{&#34;type&#34;:&#34;Point&#34;,&#34;coordinates&#34;:[105.430278,22.347944]}" id="NCID0E6MAE" xlink:type="simple">22°20'52.6"N, 105°25'49"E</named-content></named-content>, alt. 120 m, 10.vi.2015 [10 June 2015], Lien Thi Phuong Nguyen, Dai Dac Nguyen, Lam Xuan Truong leg.; 1♀, Son La, Thuan Chau, Copia <abbrev xmlns:xlink="http://www.w3.org/1999/xlink" xlink:title="National Park" id="ABBRID0EENAE" xlink:type="simple">NP</abbrev>, alt. 600 m, 4.vi.2009 [4 June 2009], Phong Huy Pham leg.; 1♀, Son La, Moc Chau, Pha Luong, <named-content xmlns:xlink="http://www.w3.org/1999/xlink" content-type="dwc:verbatimCoordinates" xlink:type="simple"><named-content content-type="geo-json" specific-use="{&#34;type&#34;:&#34;Point&#34;,&#34;coordinates&#34;:[104.617778,20.719167]}" id="NCID0ELNAE" xlink:type="simple">20°43'09"N, 104°37'04"E</named-content></named-content>, alt. 630 m, 22.vi.2020 [22 June 2020], Lien Thi Phuong Nguyen, Cuong Quang Nguyen, Ngat Thi Tran, Thai Van Mai leg; 1♂, Hoa Binh, Lac Thuy, Thanh Nong, 5.viii.2017 [5 August 2017], Phong Huy Pham leg. [<abbrev xmlns:xlink="http://www.w3.org/1999/xlink" xlink:title="Insect Ecology Department, Institute of Ecology &amp; Biological Resources" id="ABBRID0EQNAE" xlink:type="simple">IEBR</abbrev>].</p><fig id="F3" position="float" orientation="portrait"><object-id xmlns:xlink="http://www.w3.org/1999/xlink" content-type="doi" xlink:type="simple">10.3897/zookeys.1166.102674.figure3</object-id><object-id xmlns:xlink="http://www.w3.org/1999/xlink" content-type="arpha" xlink:type="simple">F9D95E71-FF63-51DD-AE29-DE37A1F5BE57</object-id><label>Figure 3.</label><caption><p>Facial views of species of <italic><tp:taxon-name><tp:taxon-name-part taxon-name-part-type="genus" reg="Allorhynchium">Allorhynchium</tp:taxon-name-part></tp:taxon-name></italic>. <italic><tp:taxon-name><tp:taxon-name-part taxon-name-part-type="genus" reg="Allorhynchium">A.</tp:taxon-name-part><tp:taxon-name-part taxon-name-part-type="species" reg="lugubrinum">lugubrinum</tp:taxon-name-part></tp:taxon-name></italic> (Cameron) <bold>A</bold> female <bold>B</bold> male; <italic><tp:taxon-name><tp:taxon-name-part taxon-name-part-type="genus" reg="Allorhynchium">A.</tp:taxon-name-part><tp:taxon-name-part taxon-name-part-type="species" reg="quadrimaculatum">quadrimaculatum</tp:taxon-name-part></tp:taxon-name></italic> Gusenleitner <bold>C</bold> female <bold>D</bold> male; <italic><tp:taxon-name><tp:taxon-name-part taxon-name-part-type="genus" reg="Allorhynchium">A.</tp:taxon-name-part><tp:taxon-name-part taxon-name-part-type="species" reg="snelleni">snelleni</tp:taxon-name-part></tp:taxon-name></italic> (Saussure) <bold>E</bold> female <bold>F</bold> male. Scale bars: 1 mm.</p></caption><graphic xmlns:xlink="http://www.w3.org/1999/xlink" xlink:href="zookeys-1166-001_article-102674__-g003.jpg" position="float" orientation="portrait" xlink:type="simple" id="oo_860207.jpg"><uri content-type="original_file" xlink:type="simple">https://binary.pensoft.net/fig/860207</uri></graphic></fig></tp:treatment-sec><tp:treatment-sec sec-type="distribution" id="SECID0EVPAE"><title>Distribution.</title><p>India: Meghalaya, Sikkim; China: Yunnan; Vietnam: Ha Giang (*), Tuyen Quang, Son La (*), Hoa Binh (*).</p></tp:treatment-sec><ref-list><ref id="B24"><mixed-citation xmlns:xlink="http://www.w3.org/1999/xlink" xlink:type="simple"><person-group><name name-style="western"><surname>van der Vecht</surname><given-names>J</given-names></name></person-group> (<year>1963</year>) <article-title>Studies on Indo-Australian and East Asiatic <tp:taxon-name><tp:taxon-name-part taxon-name-part-type="family">Eumenidae</tp:taxon-name-part></tp:taxon-name> (<tp:taxon-name><tp:taxon-name-part taxon-name-part-type="order">Hymenoptera</tp:taxon-name-part></tp:taxon-name>: <tp:taxon-name><tp:taxon-name-part taxon-name-part-type="superfamily">Vespoidea</tp:taxon-name-part></tp:taxon-name>).</article-title><source>Zoologische Verhandelingen, Leiden</source><volume>60</volume>: <fpage>1</fpage>–<lpage>116</lpage>.</mixed-citation></ref><ref id="B10"><mixed-citation xmlns:xlink="http://www.w3.org/1999/xlink" xlink:type="simple"><person-group><name name-style="western"><surname>Giordani Soika</surname><given-names>A</given-names></name></person-group> (<year>1996</year>) <article-title>Eumenidi Orientali e Papuani Nuovi o Poco Noti.</article-title><source>Bollettino del Museo civico di storia naturale di Venezia</source><volume>45</volume>: <fpage>35</fpage>–<lpage>45</lpage>.</mixed-citation></ref><ref id="B11"><mixed-citation xmlns:xlink="http://www.w3.org/1999/xlink" xlink:type="simple"><person-group><name name-style="western"><surname>Girish Kumar</surname><given-names>P</given-names></name><name name-style="western"><surname>Sharma</surname><given-names>G</given-names></name></person-group> (<year>2015</year>) <article-title>A review of the genus <italic><tp:taxon-name><tp:taxon-name-part taxon-name-part-type="genus">Allorhynchium</tp:taxon-name-part></tp:taxon-name></italic> van der Vecht, 1963 (<tp:taxon-name><tp:taxon-name-part taxon-name-part-type="order">Hymenoptera</tp:taxon-name-part></tp:taxon-name>: <tp:taxon-name><tp:taxon-name-part taxon-name-part-type="family">Vespidae</tp:taxon-name-part></tp:taxon-name>: <tp:taxon-name><tp:taxon-name-part taxon-name-part-type="subfamily">Eumeninae</tp:taxon-name-part></tp:taxon-name>) from the Indian subcontinent.</article-title><source>Prommalia</source><volume>3</volume>: <fpage>20</fpage>–<lpage>34</lpage>.</mixed-citation></ref><ref id="B12"><mixed-citation xmlns:xlink="http://www.w3.org/1999/xlink" xlink:type="simple"><person-group><name name-style="western"><surname>Girish Kumar</surname><given-names>P</given-names></name><name name-style="western"><surname>Carpenter</surname><given-names>JM</given-names></name><name name-style="western"><surname>Sureshan</surname><given-names>PM</given-names></name></person-group> (<year>2016</year>) <article-title>Additions to the knowledge of the genus <italic><tp:taxon-name><tp:taxon-name-part taxon-name-part-type="genus">Allorhynchium</tp:taxon-name-part></tp:taxon-name></italic> van der Vecht from the Indian subcontinent with the description of a new species from Kerala (<tp:taxon-name><tp:taxon-name-part taxon-name-part-type="order">Hymenoptera</tp:taxon-name-part></tp:taxon-name>: <tp:taxon-name><tp:taxon-name-part taxon-name-part-type="family">Vespidae</tp:taxon-name-part></tp:taxon-name>: <tp:taxon-name><tp:taxon-name-part taxon-name-part-type="subfamily">Eumeninae</tp:taxon-name-part></tp:taxon-name>).</article-title><source>Halteres</source><volume>7</volume>: <fpage>29</fpage>–<lpage>34</lpage>.</mixed-citation></ref></ref-list></tp:taxon-treatment>
