# Supplementary material for: ﻿The potter wasp genus Allorhynchium from Vietnam, with descriptions of three new species and a new country record (Hymenoptera, Vespidae, Eumeninae)
Source: Zookeys. 2023 Jun 6;1166:1–32. doi: 10.3897/zookeys.1166.102674 (PMC10265496; doi:10.3897/zookeys.1166.102674)
Supplement: XML Treatment for Allorhynchium quadrimaculatum [file zookeys.1166.102674-treatment5.xml]

<!DOCTYPE tp:taxon-treatment
  PUBLIC "-//TaxonX//DTD Taxonomic Treatment Publishing DTD v0 20100105//EN" "tax-treatment-NSO.dtd">
<tp:taxon-treatment xmlns:tp="http://www.plazi.org/taxpub"><tp:treatment-meta><kwd-group><label>Taxon classification</label><kwd>
              <named-content content-type="kingdom">Animalia</named-content>
            </kwd><kwd>
              <named-content content-type="order">Hymenoptera</named-content>
            </kwd><kwd>
              <named-content content-type="family">Eumenidae</named-content>
            </kwd></kwd-group><mixed-citation publication-type="journal"><person-group><name><surname>Nguyen</surname><given-names>Lien Thi Phuong</given-names></name><name><surname>Nguyen</surname><given-names>Anh D.</given-names></name><name><surname>Tran</surname><given-names>Ngat Thi</given-names></name><name><surname>Nguyen</surname><given-names>Manh Thanh</given-names></name><name><surname>Engel</surname><given-names>Michael S.</given-names></name></person-group><article-title>﻿The potter wasp genus <italic><tp:taxon-name><tp:taxon-name-part taxon-name-part-type="genus" reg="Allorhynchium">Allorhynchium</tp:taxon-name-part></tp:taxon-name></italic> from Vietnam, with descriptions of three new species and a new country record (<tp:taxon-name><tp:taxon-name-part taxon-name-part-type="order">Hymenoptera</tp:taxon-name-part></tp:taxon-name>, <tp:taxon-name><tp:taxon-name-part taxon-name-part-type="family">Vespidae</tp:taxon-name-part></tp:taxon-name>, <tp:taxon-name><tp:taxon-name-part taxon-name-part-type="subfamily">Eumeninae</tp:taxon-name-part></tp:taxon-name>)</article-title><source>Zookeys</source><day>06</day><month>06</month><year>2023</year><volume>1166</volume><fpage>1</fpage><lpage>32</lpage><pub-id pub-id-type="doi">10.3897/zookeys.1166.102674</pub-id></mixed-citation></tp:treatment-meta><tp:nomenclature><label>﻿</label><tp:taxon-name>
            <object-id xmlns:xlink="http://www.w3.org/1999/xlink" content-type="arpha" xlink:type="simple">8F2BE56C-C9B9-5A7E-BF45-DBDFCB2F6297</object-id>
            <tp:taxon-name-part taxon-name-part-type="genus" reg="Allorhynchium">Allorhynchium</tp:taxon-name-part>
            <tp:taxon-name-part taxon-name-part-type="species" reg="quadrimaculatum">quadrimaculatum</tp:taxon-name-part>
          </tp:taxon-name><tp:taxon-authority>Gusenleitner, 1997</tp:taxon-authority><xref ref-type="fig" rid="F3">Fig. 3C, D</xref><tp:nomenclature-citation-list><tp:nomenclature-citation><tp:taxon-name>
                <tp:taxon-name-part taxon-name-part-type="genus" reg="Allorhynchium">Allorhynchium</tp:taxon-name-part>
                <tp:taxon-name-part taxon-name-part-type="species" reg="quadrimaculatum">quadrimaculatum</tp:taxon-name-part>
              </tp:taxon-name><comment>Gusenleitner, 1997: 759; <xref ref-type="bibr" rid="B15">Gusenleitner 2011</xref>: 1362; <xref ref-type="bibr" rid="B12">Girish Kumar et al. 2016</xref>: 34; <xref ref-type="bibr" rid="B23">Tan et al. 2018</xref>: 57.</comment></tp:nomenclature-citation></tp:nomenclature-citation-list></tp:nomenclature><tp:treatment-sec sec-type="material" id="SECID0E4RAE"><title>Material examined.</title><p>Vietnam: 1♂, Cao Bang, Nguyen Binh, Thanh Cong, <named-content xmlns:xlink="http://www.w3.org/1999/xlink" content-type="dwc:verbatimCoordinates" xlink:type="simple"><named-content content-type="geo-json" specific-use="{&#34;type&#34;:&#34;Point&#34;,&#34;coordinates&#34;:[105.881028,22.541583]}" id="NCID0EGSAE" xlink:type="simple">22°32'29.7"N, 105°52'51.7"E</named-content></named-content>, 8.viii.2012 [8 August 2012], J Kojima, H Nugroho &amp; IED-c leg.; 1♀, Cao Bang, Thanh Cong Nguyen Binh, Thanh Cong, Phia Oac, near commune people’s committee, 11.viii.2012 [11 August 2012], <abbrev xmlns:xlink="http://www.w3.org/1999/xlink" xlink:title="collectors from the Insect Systematic Department" id="ABBRID0ELSAE" xlink:type="simple">ISD-c</abbrev> leg.; 1♀, Cao Bang, Phia Oac, <named-content xmlns:xlink="http://www.w3.org/1999/xlink" content-type="dwc:verbatimCoordinates" xlink:type="simple"><named-content content-type="geo-json" specific-use="{&#34;type&#34;:&#34;Point&#34;,&#34;coordinates&#34;:[105.856972,22.592889]}" id="NCID0ESSAE" xlink:type="simple">22°35'34.4"N, 105°51'25.1"E</named-content></named-content>, alt. 1035 m, 7–10.v.2013 [7–10 May 2013], Tru Van Hoang leg.; 1♂, Yen Bai, Van Chan, Thuong Bang La, <named-content xmlns:xlink="http://www.w3.org/1999/xlink" content-type="dwc:verbatimCoordinates" xlink:type="simple"><named-content content-type="geo-json" specific-use="{&#34;type&#34;:&#34;Point&#34;,&#34;coordinates&#34;:[104.739917,21.450889]}" id="NCID0E1SAE" xlink:type="simple">21°27'03.2"N, 104°44'23.7"E</named-content></named-content>, alt. 176 m, 11.ix.2017 [11 September] 2017, Lien Thi Phuong Nguyen, Cuong Quang Nguyen, Tam Thi Thanh Vu leg.; 1♀, Tuyen Quang, Ham Yen, Phu Luu, Cham Chu <abbrev xmlns:xlink="http://www.w3.org/1999/xlink" xlink:title="National Reserve" id="ABBRID0E6SAE" xlink:type="simple">NR</abbrev>, alt. 200 m, 13.iv.2011 [13 April 2011], Lien Thi Phuong Nguyen leg.; 1♂, Bac Kan, Na Ri, An Tinh, Kim Hy <abbrev xmlns:xlink="http://www.w3.org/1999/xlink" xlink:title="National Reserve" id="ABBRID0EDTAE" xlink:type="simple">NR</abbrev>, <named-content xmlns:xlink="http://www.w3.org/1999/xlink" content-type="dwc:verbatimCoordinates" xlink:type="simple"><named-content content-type="geo-json" specific-use="{&#34;type&#34;:&#34;Point&#34;,&#34;coordinates&#34;:[106.083889,22.208611]}" id="NCID0EKTAE" xlink:type="simple">22°12'31"N, 106°5'2"E</named-content></named-content>, 3.vi.2014 [3 June 2014], Lien Thi Phuong Nguyen, Dai Dac Nguyen, Duong Dinh Tran leg.; 1♀, Bac Kan, Cho Moi, Quang Chu, <named-content xmlns:xlink="http://www.w3.org/1999/xlink" content-type="dwc:verbatimCoordinates" xlink:type="simple"><named-content content-type="geo-json" specific-use="{&#34;type&#34;:&#34;Point&#34;,&#34;coordinates&#34;:[105.789417,21.830722]}" id="NCID0ESTAE" xlink:type="simple">21°49'50.6"N, 105°47'21.9"E</named-content></named-content>, alt. 120 m, 2.iv.2018 [2 April 2018], Lien Thi Phuong Nguyen, Cuong Quang Nguyen, Ngat Thi Tran, Tuan Viet Luong leg.; 1♀; Phu Tho, Xuan Son <abbrev xmlns:xlink="http://www.w3.org/1999/xlink" xlink:title="National Park" id="ABBRID0EXTAE" xlink:type="simple">NP</abbrev>, alt. 300–400 m, 24.ix.2005 [24 September 2005], Lien Thi Phuong Nguyen leg.; 1♂, Vinh Phuc, Me Linh, buffalo farm, alt. 100 m, 27.v.2000 [27 May 2000], Lien Thi Phuong Nguyen leg.; 1♀, Vinh Phuc, Tam Dao, alt. 800 m, 12.v.2003 [12 May 2003], Lien Thi Phuong Nguyen leg.; 1♀, Vinh Phuc, Phuc Yen, Me Linh Biodiversity station, 2.vi.2018 [2 June 2018], Cuong Quang Nguyen leg.; 1♀, Bac Giang, Son Dong, Tuan Dao, Khe Dan, 4.vii.2010 [4 July 2010], Duong Dinh Tran leg.; 1♀, Bac Giang, Son Dong, near Thanh Son town, alt. 120 m, 5.vii.2012 [5 July 2010], Phong Huy Pham leg.; 1♀, Bac Giang, Tay Yen Tu, Dong Thong, 12.vi.2016 [12 June 2016], Tuan Van Nguyen leg.; 1♂, Ninh Binh, Cuc Phuong <abbrev xmlns:xlink="http://www.w3.org/1999/xlink" xlink:title="National Park" id="ABBRID0E2TAE" xlink:type="simple">NP</abbrev>, 8.v.2002 [8 May 2002], Tru Vu Hoang leg.; 2♂♂, Ninh Binh, Nho Quan, Cuc Phuong <abbrev xmlns:xlink="http://www.w3.org/1999/xlink" xlink:title="National Park" id="ABBRID0E6TAE" xlink:type="simple">NP</abbrev>, <named-content xmlns:xlink="http://www.w3.org/1999/xlink" content-type="dwc:verbatimCoordinates" xlink:type="simple"><named-content content-type="geo-json" specific-use="{&#34;type&#34;:&#34;Point&#34;,&#34;coordinates&#34;:[105.589722,20.351667]}" id="NCID0EGUAE" xlink:type="simple">20°21'06"N, 105°35'23"E</named-content></named-content>, alt. 482 m, 7.viii.2019 [7 August 2019], Lien Thi Phuong Nguyen, Cuong Quang Nguyen leg.; 1♂, Hoa Binh, Yen Thuy, Da Phuc, 3.v.2002 [3 May 2002], Tru Vu Hoang leg.; 1♂, Hoa Binh, Tan Lac, Ngo Luong, Ngoc Son <abbrev xmlns:xlink="http://www.w3.org/1999/xlink" xlink:title="National Reserve" id="ABBRID0ELUAE" xlink:type="simple">NR</abbrev>, <named-content xmlns:xlink="http://www.w3.org/1999/xlink" content-type="dwc:verbatimCoordinates" xlink:type="simple"><named-content content-type="geo-json" specific-use="{&#34;type&#34;:&#34;Point&#34;,&#34;coordinates&#34;:[105.365000,20.409833]}" id="NCID0ESUAE" xlink:type="simple">20°24'35.4"N, 105°21'54"E</named-content></named-content>, alt. 289 m, 28.viii.2020 [28 August 2020], Ngat Thi Tran leg.; 2♂♂, Thanh Hoa, Quan Hoa, Pu Hu <abbrev xmlns:xlink="http://www.w3.org/1999/xlink" xlink:title="National Reserve" id="ABBRID0EXUAE" xlink:type="simple">NR</abbrev>, <named-content xmlns:xlink="http://www.w3.org/1999/xlink" content-type="dwc:verbatimCoordinates" xlink:type="simple"><named-content content-type="geo-json" specific-use="{&#34;type&#34;:&#34;Point&#34;,&#34;coordinates&#34;:[104.963111,20.487028]}" id="NCID0E5UAE" xlink:type="simple">20°29'13.3"N, 104°57'47.2"E</named-content></named-content>, alt. 408 m, 13.vi.2016 [13 June 2016], Lam Xuan Truong, Dai Dac Nguyen, Ngat Thi Tran, Linh Ngoc Ha leg.; 1♂, Thua Thien Hue, A Luoi, A Roang, 3.v.2005 [3 May 2005], <abbrev xmlns:xlink="http://www.w3.org/1999/xlink" xlink:title="collectors from the Insect Systematic Department" id="ABBRID0EDVAE" xlink:type="simple">ISD-c</abbrev> leg.; 1♀, 4♂♂, Gia Lai, KBang, Konpne, Kon Ka Kinh <abbrev xmlns:xlink="http://www.w3.org/1999/xlink" xlink:title="National Park" id="ABBRID0EHVAE" xlink:type="simple">NP</abbrev>, <named-content xmlns:xlink="http://www.w3.org/1999/xlink" content-type="dwc:verbatimCoordinates" xlink:type="simple"><named-content content-type="geo-json" specific-use="{&#34;type&#34;:&#34;Point&#34;,&#34;coordinates&#34;:[108.340972,14.389694]}" id="NCID0EOVAE" xlink:type="simple">14°23'22.9"N, 108°20'27.5"E</named-content></named-content>, alt. 847 m, 15.vii.2012 [15 July 2012], Lien Thi Phuong Nguyen leg. [<abbrev xmlns:xlink="http://www.w3.org/1999/xlink" xlink:title="Insect Ecology Department, Institute of Ecology &amp; Biological Resources" id="ABBRID0ETVAE" xlink:type="simple">IEBR</abbrev>].</p></tp:treatment-sec><tp:treatment-sec sec-type="remarks" id="SECID0EXVAE"><title>Remarks.</title><p>In Vietnam, this species has two color variations of the metasomal segments: one variation is wholly black except for yellow marks at the lateral sides of tergum II, and the other is black with narrow orange bands at the apical margins of terga I and II. Among our material, the latter occurs only in one male, and in this male metasomal sternum II is slightly produced subbasally rather than more or less produced to become tubercules as in other males.</p></tp:treatment-sec><tp:treatment-sec sec-type="distribution" id="SECID0E3VAE"><title>Distribution.</title><p>China: Guangxi, Sichuan, Guizhou, Yunnan; Laos; Vietnam: Cao Bang (*), Tuyen Quang, Yen Bai (*), Bac Kan (*), Vinh Phuc, Bac Giang (*), Phu Tho (*), Hoa Binh (*), Ninh Binh (*), Thanh Hoa (*), Thua Thien Hue (*), Gia Lai (*).</p></tp:treatment-sec><tp:treatment-sec><!--Section generated to contain objects referenced in tp:taxon-treatment.--><fig id="F3" position="float" orientation="portrait"><object-id xmlns:xlink="http://www.w3.org/1999/xlink" content-type="doi" xlink:type="simple">10.3897/zookeys.1166.102674.figure3</object-id><object-id xmlns:xlink="http://www.w3.org/1999/xlink" content-type="arpha" xlink:type="simple">F9D95E71-FF63-51DD-AE29-DE37A1F5BE57</object-id><label>Figure 3.</label><caption><p>Facial views of species of <italic><tp:taxon-name><tp:taxon-name-part taxon-name-part-type="genus" reg="Allorhynchium">Allorhynchium</tp:taxon-name-part></tp:taxon-name></italic>. <italic><tp:taxon-name><tp:taxon-name-part taxon-name-part-type="genus" reg="Allorhynchium">A.</tp:taxon-name-part><tp:taxon-name-part taxon-name-part-type="species" reg="lugubrinum">lugubrinum</tp:taxon-name-part></tp:taxon-name></italic> (Cameron) <bold>A</bold> female <bold>B</bold> male; <italic><tp:taxon-name><tp:taxon-name-part taxon-name-part-type="genus" reg="Allorhynchium">A.</tp:taxon-name-part><tp:taxon-name-part taxon-name-part-type="species" reg="quadrimaculatum">quadrimaculatum</tp:taxon-name-part></tp:taxon-name></italic> Gusenleitner <bold>C</bold> female <bold>D</bold> male; <italic><tp:taxon-name><tp:taxon-name-part taxon-name-part-type="genus" reg="Allorhynchium">A.</tp:taxon-name-part><tp:taxon-name-part taxon-name-part-type="species" reg="snelleni">snelleni</tp:taxon-name-part></tp:taxon-name></italic> (Saussure) <bold>E</bold> female <bold>F</bold> male. Scale bars: 1 mm.</p></caption><graphic xmlns:xlink="http://www.w3.org/1999/xlink" xlink:href="zookeys-1166-001_article-102674__-g003.jpg" position="float" orientation="portrait" xlink:type="simple" id="oo_860207.jpg"><uri content-type="original_file" xlink:type="simple">https://binary.pensoft.net/fig/860207</uri></graphic></fig></tp:treatment-sec><ref-list><ref id="B15"><mixed-citation xmlns:xlink="http://www.w3.org/1999/xlink" xlink:type="simple"><person-group><name name-style="western"><surname>Gusenleitner</surname><given-names>J</given-names></name></person-group> (<year>2011</year>) <article-title>Eine Aufsammlung von Faltenwespen aus Laos im Biologiezentrum Linz (<tp:taxon-name><tp:taxon-name-part taxon-name-part-type="order">Hymenoptera</tp:taxon-name-part></tp:taxon-name>: <tp:taxon-name><tp:taxon-name-part taxon-name-part-type="family">Vespidae</tp:taxon-name-part></tp:taxon-name>: <tp:taxon-name><tp:taxon-name-part taxon-name-part-type="subfamily">Vespinae</tp:taxon-name-part></tp:taxon-name>, <tp:taxon-name><tp:taxon-name-part taxon-name-part-type="subfamily">Stenogastrinae</tp:taxon-name-part></tp:taxon-name>, <tp:taxon-name><tp:taxon-name-part taxon-name-part-type="subfamily">Polistinae</tp:taxon-name-part></tp:taxon-name>, <tp:taxon-name><tp:taxon-name-part taxon-name-part-type="subfamily">Eumeninae</tp:taxon-name-part></tp:taxon-name>).</article-title><source>Linzer Biologische Beitrage</source><volume>43</volume>(<issue>2</issue>): <fpage>1351</fpage>–<lpage>1368</lpage>.</mixed-citation></ref><ref id="B12"><mixed-citation xmlns:xlink="http://www.w3.org/1999/xlink" xlink:type="simple"><person-group><name name-style="western"><surname>Girish Kumar</surname><given-names>P</given-names></name><name name-style="western"><surname>Carpenter</surname><given-names>JM</given-names></name><name name-style="western"><surname>Sureshan</surname><given-names>PM</given-names></name></person-group> (<year>2016</year>) <article-title>Additions to the knowledge of the genus <italic><tp:taxon-name><tp:taxon-name-part taxon-name-part-type="genus">Allorhynchium</tp:taxon-name-part></tp:taxon-name></italic> van der Vecht from the Indian subcontinent with the description of a new species from Kerala (<tp:taxon-name><tp:taxon-name-part taxon-name-part-type="order">Hymenoptera</tp:taxon-name-part></tp:taxon-name>: <tp:taxon-name><tp:taxon-name-part taxon-name-part-type="family">Vespidae</tp:taxon-name-part></tp:taxon-name>: <tp:taxon-name><tp:taxon-name-part taxon-name-part-type="subfamily">Eumeninae</tp:taxon-name-part></tp:taxon-name>).</article-title><source>Halteres</source><volume>7</volume>: <fpage>29</fpage>–<lpage>34</lpage>.</mixed-citation></ref><ref id="B23"><mixed-citation xmlns:xlink="http://www.w3.org/1999/xlink" xlink:type="simple"><person-group><name name-style="western"><surname>Tan</surname><given-names>JL</given-names></name><name name-style="western"><surname>van Achterberg</surname><given-names>C</given-names></name><name name-style="western"><surname>He</surname><given-names>YF</given-names></name><name name-style="western"><surname>Carpenter</surname><given-names>JM</given-names></name></person-group> (<year>2018</year>) <article-title>Northeast Asian <italic><tp:taxon-name><tp:taxon-name-part taxon-name-part-type="genus">Allorhynchium</tp:taxon-name-part></tp:taxon-name></italic> van der Vecht (<tp:taxon-name><tp:taxon-name-part taxon-name-part-type="order">Hymenoptera</tp:taxon-name-part></tp:taxon-name>: <tp:taxon-name><tp:taxon-name-part taxon-name-part-type="family">Vespidae</tp:taxon-name-part></tp:taxon-name>), with a key to Oriental species.</article-title><source>Zootaxa</source><volume>4434</volume>(<issue>1</issue>): <fpage>49</fpage>–<lpage>64</lpage>. <ext-link xlink:href="10.11646/zootaxa.4434.1.3" ext-link-type="doi" xlink:type="simple">https://doi.org/10.11646/zootaxa.4434.1.3</ext-link></mixed-citation></ref></ref-list></tp:taxon-treatment>
