# Supplementary material for: ﻿The potter wasp genus Allorhynchium from Vietnam, with descriptions of three new species and a new country record (Hymenoptera, Vespidae, Eumeninae)
Source: Zookeys. 2023 Jun 6;1166:1–32. doi: 10.3897/zookeys.1166.102674 (PMC10265496; doi:10.3897/zookeys.1166.102674)
Supplement: XML Treatment for Allorhynchium snelleni [file zookeys.1166.102674-treatment6.xml]

<!DOCTYPE tp:taxon-treatment
  PUBLIC "-//TaxonX//DTD Taxonomic Treatment Publishing DTD v0 20100105//EN" "tax-treatment-NSO.dtd">
<tp:taxon-treatment xmlns:tp="http://www.plazi.org/taxpub"><tp:treatment-meta><kwd-group><label>Taxon classification</label><kwd>
              <named-content content-type="kingdom">Animalia</named-content>
            </kwd><kwd>
              <named-content content-type="order">Hymenoptera</named-content>
            </kwd><kwd>
              <named-content content-type="family">Eumenidae</named-content>
            </kwd></kwd-group><mixed-citation publication-type="journal"><person-group><name><surname>Nguyen</surname><given-names>Lien Thi Phuong</given-names></name><name><surname>Nguyen</surname><given-names>Anh D.</given-names></name><name><surname>Tran</surname><given-names>Ngat Thi</given-names></name><name><surname>Nguyen</surname><given-names>Manh Thanh</given-names></name><name><surname>Engel</surname><given-names>Michael S.</given-names></name></person-group><article-title>﻿The potter wasp genus <italic><tp:taxon-name><tp:taxon-name-part taxon-name-part-type="genus" reg="Allorhynchium">Allorhynchium</tp:taxon-name-part></tp:taxon-name></italic> from Vietnam, with descriptions of three new species and a new country record (<tp:taxon-name><tp:taxon-name-part taxon-name-part-type="order">Hymenoptera</tp:taxon-name-part></tp:taxon-name>, <tp:taxon-name><tp:taxon-name-part taxon-name-part-type="family">Vespidae</tp:taxon-name-part></tp:taxon-name>, <tp:taxon-name><tp:taxon-name-part taxon-name-part-type="subfamily">Eumeninae</tp:taxon-name-part></tp:taxon-name>)</article-title><source>Zookeys</source><day>06</day><month>06</month><year>2023</year><volume>1166</volume><fpage>1</fpage><lpage>32</lpage><pub-id pub-id-type="doi">10.3897/zookeys.1166.102674</pub-id></mixed-citation></tp:treatment-meta><tp:nomenclature><label>﻿</label><tp:taxon-name>
            <object-id xmlns:xlink="http://www.w3.org/1999/xlink" content-type="arpha" xlink:type="simple">935121C1-35A6-5EED-AEB5-877705C140CE</object-id>
            <tp:taxon-name-part taxon-name-part-type="genus" reg="Allorhynchium">Allorhynchium</tp:taxon-name-part>
            <tp:taxon-name-part taxon-name-part-type="species" reg="snelleni">snelleni</tp:taxon-name-part>
          </tp:taxon-name><tp:taxon-authority>(de Saussure, 1862)</tp:taxon-authority><xref ref-type="fig" rid="F3">Fig. 3E, F</xref><tp:nomenclature-citation-list><tp:nomenclature-citation><tp:taxon-name>
                <tp:taxon-name-part taxon-name-part-type="genus" reg="Rhynchium">Rhynchium</tp:taxon-name-part>
                <tp:taxon-name-part taxon-name-part-type="species" reg="snelleni">snelleni</tp:taxon-name-part>
              </tp:taxon-name><comment>de Saussure, 1862: 185.</comment></tp:nomenclature-citation><tp:nomenclature-citation><tp:taxon-name>
                <tp:taxon-name-part taxon-name-part-type="genus" reg="Allorhynchium">Allorhynchium</tp:taxon-name-part>
                <tp:taxon-name-part taxon-name-part-type="species" reg="snelleni">snelleni</tp:taxon-name-part>
              </tp:taxon-name><comment>(Saussure); <xref ref-type="bibr" rid="B24">van der Vecht 1963</xref>: 59; <xref ref-type="bibr" rid="B20">Nguyen et al. 2014</xref>: 8; <xref ref-type="bibr" rid="B12">Girish Kumar et al. 2016</xref>: 34; <xref ref-type="bibr" rid="B23">Tan et al. 2018</xref>: 52.</comment></tp:nomenclature-citation></tp:nomenclature-citation-list></tp:nomenclature><tp:treatment-sec sec-type="material" id="SECID0EUYAE"><title>Material examined.</title><p>Vietnam: 1♂, Soc Trang, My Tu, My Phuoc, <named-content xmlns:xlink="http://www.w3.org/1999/xlink" content-type="dwc:verbatimCoordinates" xlink:type="simple"><named-content content-type="geo-json" specific-use="{&#34;type&#34;:&#34;Point&#34;,&#34;coordinates&#34;:[105.748028,9.569944]}" id="NCID0E4YAE" xlink:type="simple">09°34'11.8"N, 105°44'52.9"E</named-content></named-content>, 4.iv.2018 [4 April 2018], Hoa Thi Dang leg. [<abbrev xmlns:xlink="http://www.w3.org/1999/xlink" xlink:title="Insect Ecology Department, Institute of Ecology &amp; Biological Resources" id="ABBRID0ECZAE" xlink:type="simple">IEBR</abbrev>]; 1♀, Kien Giang, U Minh Thuong, 1.xii.2003 [1 December 2003], Lien Thi Phuong Nguyen leg.</p></tp:treatment-sec><tp:treatment-sec sec-type="remarks" id="SECID0EGZAE"><title>Remarks.</title><p>This species has been recorded in Kien Giang, Vietnam by <xref ref-type="bibr" rid="B20">Nguyen et al. (2014)</xref>. In this study one new locality is recorded.</p></tp:treatment-sec><tp:treatment-sec sec-type="distribution" id="SECID0EQZAE"><title>Distribution.</title><p>Vietnam: Soc Trang (*), Kien Giang; Indonesia: Sumatra (including Bangka, Biliton, Pulau Sangijang, Sunda Straits), Java (including Karimunjawa, Bawean, Kangean), Kalimantan.</p></tp:treatment-sec><tp:treatment-sec><!--Section generated to contain objects referenced in tp:taxon-treatment.--><fig id="F3" position="float" orientation="portrait"><object-id xmlns:xlink="http://www.w3.org/1999/xlink" content-type="doi" xlink:type="simple">10.3897/zookeys.1166.102674.figure3</object-id><object-id xmlns:xlink="http://www.w3.org/1999/xlink" content-type="arpha" xlink:type="simple">F9D95E71-FF63-51DD-AE29-DE37A1F5BE57</object-id><label>Figure 3.</label><caption><p>Facial views of species of <italic><tp:taxon-name><tp:taxon-name-part taxon-name-part-type="genus" reg="Allorhynchium">Allorhynchium</tp:taxon-name-part></tp:taxon-name></italic>. <italic><tp:taxon-name><tp:taxon-name-part taxon-name-part-type="genus" reg="Allorhynchium">A.</tp:taxon-name-part><tp:taxon-name-part taxon-name-part-type="species" reg="lugubrinum">lugubrinum</tp:taxon-name-part></tp:taxon-name></italic> (Cameron) <bold>A</bold> female <bold>B</bold> male; <italic><tp:taxon-name><tp:taxon-name-part taxon-name-part-type="genus" reg="Allorhynchium">A.</tp:taxon-name-part><tp:taxon-name-part taxon-name-part-type="species" reg="quadrimaculatum">quadrimaculatum</tp:taxon-name-part></tp:taxon-name></italic> Gusenleitner <bold>C</bold> female <bold>D</bold> male; <italic><tp:taxon-name><tp:taxon-name-part taxon-name-part-type="genus" reg="Allorhynchium">A.</tp:taxon-name-part><tp:taxon-name-part taxon-name-part-type="species" reg="snelleni">snelleni</tp:taxon-name-part></tp:taxon-name></italic> (Saussure) <bold>E</bold> female <bold>F</bold> male. Scale bars: 1 mm.</p></caption><graphic xmlns:xlink="http://www.w3.org/1999/xlink" xlink:href="zookeys-1166-001_article-102674__-g003.jpg" position="float" orientation="portrait" xlink:type="simple" id="oo_860207.jpg"><uri content-type="original_file" xlink:type="simple">https://binary.pensoft.net/fig/860207</uri></graphic></fig></tp:treatment-sec><ref-list><ref id="B24"><mixed-citation xmlns:xlink="http://www.w3.org/1999/xlink" xlink:type="simple"><person-group><name name-style="western"><surname>van der Vecht</surname><given-names>J</given-names></name></person-group> (<year>1963</year>) <article-title>Studies on Indo-Australian and East Asiatic <tp:taxon-name><tp:taxon-name-part taxon-name-part-type="family">Eumenidae</tp:taxon-name-part></tp:taxon-name> (<tp:taxon-name><tp:taxon-name-part taxon-name-part-type="order">Hymenoptera</tp:taxon-name-part></tp:taxon-name>: <tp:taxon-name><tp:taxon-name-part taxon-name-part-type="superfamily">Vespoidea</tp:taxon-name-part></tp:taxon-name>).</article-title><source>Zoologische Verhandelingen, Leiden</source><volume>60</volume>: <fpage>1</fpage>–<lpage>116</lpage>.</mixed-citation></ref><ref id="B20"><mixed-citation xmlns:xlink="http://www.w3.org/1999/xlink" xlink:type="simple"><person-group><name name-style="western"><surname>Nguyen</surname><given-names>LTP</given-names></name><name name-style="western"><surname>Dang</surname><given-names>HT</given-names></name><name name-style="western"><surname>Kojima</surname><given-names>J</given-names></name><name name-style="western"><surname>Carpenter</surname><given-names>JM</given-names></name></person-group> (<year>2014</year>) <article-title>An annotated distributional checklist of solitary wasps of the subfamily <tp:taxon-name><tp:taxon-name-part taxon-name-part-type="subfamily">Eumeninae</tp:taxon-name-part></tp:taxon-name> (<tp:taxon-name><tp:taxon-name-part taxon-name-part-type="order">Hymenoptera</tp:taxon-name-part></tp:taxon-name>: <tp:taxon-name><tp:taxon-name-part taxon-name-part-type="family">Vespidae</tp:taxon-name-part></tp:taxon-name>) of Vietnam.</article-title><source>Entomologica Americana</source><volume>120</volume>(<issue>1</issue>): <fpage>7</fpage>–<lpage>17</lpage>. <ext-link xlink:href="10.1664/13-RA-010.1" ext-link-type="doi" xlink:type="simple">https://doi.org/10.1664/13-RA-010.1</ext-link></mixed-citation></ref><ref id="B12"><mixed-citation xmlns:xlink="http://www.w3.org/1999/xlink" xlink:type="simple"><person-group><name name-style="western"><surname>Girish Kumar</surname><given-names>P</given-names></name><name name-style="western"><surname>Carpenter</surname><given-names>JM</given-names></name><name name-style="western"><surname>Sureshan</surname><given-names>PM</given-names></name></person-group> (<year>2016</year>) <article-title>Additions to the knowledge of the genus <italic><tp:taxon-name><tp:taxon-name-part taxon-name-part-type="genus">Allorhynchium</tp:taxon-name-part></tp:taxon-name></italic> van der Vecht from the Indian subcontinent with the description of a new species from Kerala (<tp:taxon-name><tp:taxon-name-part taxon-name-part-type="order">Hymenoptera</tp:taxon-name-part></tp:taxon-name>: <tp:taxon-name><tp:taxon-name-part taxon-name-part-type="family">Vespidae</tp:taxon-name-part></tp:taxon-name>: <tp:taxon-name><tp:taxon-name-part taxon-name-part-type="subfamily">Eumeninae</tp:taxon-name-part></tp:taxon-name>).</article-title><source>Halteres</source><volume>7</volume>: <fpage>29</fpage>–<lpage>34</lpage>.</mixed-citation></ref><ref id="B23"><mixed-citation xmlns:xlink="http://www.w3.org/1999/xlink" xlink:type="simple"><person-group><name name-style="western"><surname>Tan</surname><given-names>JL</given-names></name><name name-style="western"><surname>van Achterberg</surname><given-names>C</given-names></name><name name-style="western"><surname>He</surname><given-names>YF</given-names></name><name name-style="western"><surname>Carpenter</surname><given-names>JM</given-names></name></person-group> (<year>2018</year>) <article-title>Northeast Asian <italic><tp:taxon-name><tp:taxon-name-part taxon-name-part-type="genus">Allorhynchium</tp:taxon-name-part></tp:taxon-name></italic> van der Vecht (<tp:taxon-name><tp:taxon-name-part taxon-name-part-type="order">Hymenoptera</tp:taxon-name-part></tp:taxon-name>: <tp:taxon-name><tp:taxon-name-part taxon-name-part-type="family">Vespidae</tp:taxon-name-part></tp:taxon-name>), with a key to Oriental species.</article-title><source>Zootaxa</source><volume>4434</volume>(<issue>1</issue>): <fpage>49</fpage>–<lpage>64</lpage>. <ext-link xlink:href="10.11646/zootaxa.4434.1.3" ext-link-type="doi" xlink:type="simple">https://doi.org/10.11646/zootaxa.4434.1.3</ext-link></mixed-citation></ref></ref-list></tp:taxon-treatment>
